# Supplementary material for: Genome‐Wide Characterization of Sex‐Linked Regions in the Sangzhi Horned Toad (Boulenophrys sangzhiensis) Reveals Complex Sex Determination Mechanisms
Source: Mol Ecol Resour. 2026 Apr 8;26(3):e70136. doi: 10.1111/1755-0998.70136 (PMC13059060; doi:10.1111/1755-0998.70136)
Supplement: Supplementary file 2 — Table S1: Sample information. Table S2: Species identification result of resequencing sample. Table S3: The alignment statistics of the resequencing sample sequences against the genome of B. sangzhiensis. Table S4: Library data statistics of SMRT sequencing by using the PacBio sequencing platform. Table S5: Assembly result of HiFiasm. Table S6: Mapping statistics of short‐read and PacBio HiFi read alignments to the assembled genome. Table S7: Statistics on homozygous rate and heterozygous rate. Table S8: B. sangzhiensis assembly completeness of genome. Table S9: B. sangzhiensis genome assembly statistics. Table S10: The statistics on repeat annotation of B. sangzhiensis genome. Table S11: The statistics on functional gene annotation of B. sangzhiensis genome. Table S12: BUSCO assessment of the Hap1 and Hap2 genome of B. sangzhiensis. Table S13: Information of sex‐related SNPs. Table S14: Integrated summary of XY‐like loci, XY‐specific loci, and site‐based differentiated loci in Chr 6 and Chr 2 SLRs in TP and DP population. Table S15: No breakpoint‐like signatures at the Chr 2 SLR boundaries: resequencing CRAM‐based diagnostics (TP population). Table S16: DEGs of gonadal transcriptome data in B. sangzhiensis. Table S17: Genes in sex‐linked region on Chr 6 in B. sangzhiensis. Table S18: KEGG analysis of genes in sex‐linked region on Chr 6 B. sangzhiensis. [file MEN-26-e70136-s001.xlsx]

## Sheet: Table S1
Table S1. Sample information
Sample	Gender	State	SVL (mm)	Weight (g)	Longitude (°)	Latitude (°)	Site	Note
A130	female	adult	76	35.31	110.095	29.7803	Tianping mountain	Resequencing sample
SZJC-A3	male	adult	58.7	18.36	110.096	29.7806	Tianping mountain	Resequencing sample
SZJC-A4	male	adult	53.47	15.86	110.095	29.7802	Tianping mountain	Resequencing sample
SZJC-A5	female	adult	68.61	33.47	110.095	29.7801	Tianping mountain	Resequencing sample
SZJC-A6	male	adult	53.21	12.99	110.095	29.7801	Tianping mountain	Resequencing sample
SZJC-A7	male	adult	54.64	14.94	110.095	29.78	Tianping mountain	Resequencing sample
SZJC-A8	male	adult	52.46	13.17	110.094	29.7798	Tianping mountain	Resequencing sample
SZJC-A9	male	adult	51	12.43	110.094	29.7797	Tianping mountain	Resequencing sample
SZJC-A10	male	adult	58.15	16.79	110.094	29.7795	Tianping mountain	Resequencing sample
SZJC-A11	male	adult	49.22	12.11	110.093	29.7795	Tianping mountain	Resequencing sample
SZJC-A12	male	adult	60.02	17	110.093	29.7794	Tianping mountain	Resequencing sample
SZJC-A13	male	adult	57.38	19.16	110.092	29.7783	Tianping mountain	Resequencing sample
SZJC-A14	male	adult	52.35	13.45	110.098	29.7828	Tianping mountain	Resequencing sample
SZJC-A15	male	adult	54.75	15.41	110.097	29.7819	Tianping mountain	Resequencing sample
SZJC-A16	male	adult	50.36	13.4	110.096	29.7815	Tianping mountain	Resequencing sample
SZJC-A17	male	adult	60.01	17.84	110.099	29.783	Tianping mountain	Resequencing sample
SZJC-A18	male	adult	52.22	12.75	110.099	29.7836	Tianping mountain	Resequencing sample
SZJC-A19	male	adult	50.75	14.58	110.102	29.7853	Tianping mountain	Resequencing sample
SZJC-A20	male	adult	51.05	12.66	110.083	29.7733	Tianping mountain	Resequencing sample
SZJC-A21	female	juveniles	39.75	4.61	110.085	29.7748	Tianping mountain	Resequencing sample
SZJC-A22	female	adult	64.71	19.55	110.086	29.7757	Tianping mountain	Resequencing sample
SZJC-A23	female	juveniles	40.84	6.2	110.094	29.7797	Tianping mountain	Resequencing sample
SZJC-A2	female	adult	57.98	11.23	109.758	29.6778	Doupeng mountain	Resequencing sample
SZJC-A24	female	juveniles	31.79	2.59	109.764	29.6807	Doupeng mountain	Resequencing sample
SZJC-A25	female	adult	56.12	17.46	109.763	29.6805	Doupeng mountain	Resequencing sample
SZJC-A26	female	adult	61.34	16	109.762	29.6799	Doupeng mountain	Resequencing sample
SZJC-A27	female	adult	52.69	13.19	109.747	29.6753	Doupeng mountain	Resequencing sample
SZJC-A28	male	juveniles	43.84	6.2	109.746	29.6766	Doupeng mountain	Resequencing sample
SZJC-A29	female	juveniles	29.85	2.37	109.76	29.6785	Doupeng mountain	Resequencing sample
SZJC-A30	male	juveniles	39.95	5.51	109.757	29.6771	Doupeng mountain	Resequencing sample
SZJC-A31	female	juveniles	34.05	3.51	109.756	29.6767	Doupeng mountain	Resequencing sample
SZJC-A32	female	juveniles	36.91	4.55	109.755	29.6764	Doupeng mountain	Resequencing sample
SZJC-A33	female	adult	63.54	21.22	109.751	29.6746	Doupeng mountain	Resequencing sample
SZJC-A34	female	adult	64.55	26.1	109.752	29.6752	Doupeng mountain	Resequencing sample
SZJC-A35	female	adult	56	17.7	109.753	29.6755	Doupeng mountain	Resequencing sample
SZJC-A36	female	adult	61.54	20.23	109.754	29.6758	Doupeng mountain	Resequencing sample
SZJC-A37	female	adult	60.04	18.59	109.769	29.6857	Doupeng mountain	Resequencing sample
SZJC-A38	female	adult	65.39	23.89	109.768	29.686	Doupeng mountain	Resequencing sample
SZJC-A39	female	adult	61.9	19.46	109.768	29.6861	Doupeng mountain	Resequencing sample
SZJC-A40	male	adult	55.61	15.86	109.757	29.6769	Doupeng mountain	Resequencing sample
SZJC_hx1	female	adult			109.745	29.6719	Doupeng mountain	Karyotype sample
SZJC_hx2	female	adult			109.746	29.6729	Doupeng mountain	Karyotype sample
SZJC_hx3	female	adult			109.75	29.6752	Doupeng mountain	Karyotype sample
SZJC03	male	adult	50.85	8.56	109.758	29.6776	Doupeng mountain	Transcriptome sample
SZJC04	male	adult	64.93	18.17	109.757	29.6769	Doupeng mountain	Transcriptome sample
SZJC05	male	adult	55.88	10.02	109.759	29.6783	Doupeng mountain	Transcriptome sample
SZJC07	female	adult	75.8	25.99	109.76	29.6788	Doupeng mountain	Transcriptome sample
SZJC08	female	adult	65.87	17.28	109.762	29.6801	Doupeng mountain	Transcriptome sample
SZJC09	female	adult	72.4	21.58	109.762	29.6796	Doupeng mountain	Transcriptome sample
SZJC10	male	adult			109.759	29.6773	Doupeng mountain	Transcriptome sample
SZJC11	female	adult			109.761	29.6806	Doupeng mountain	Transcriptome sample
SZJC12	female	adult			109.767	29.6816	Doupeng mountain	Transcriptome sample
SZJC15	male	adult			109.768	29.6829	Doupeng mountain	Transcriptome sample
SZJC18	female	adult			109.767	29.682	Doupeng mountain	Transcriptome sample
SZJC19	male	adult			109.759	29.6779	Doupeng mountain	Transcriptome sample

## Sheet: Table S2
Species identification result of resequencing sample
Sample	Gender	Primer	Result	Identity
SZJC-A3	male	RAG1-S	Boulenophrys sangzhiensis	99.34
SZJC-A3	male	RAG1-A	Boulenophrys sangzhiensis	99.34
SZJC-A3	male	16S	Boulenophrys sangzhiensis	99.09
SZJC-A3	male	16A	Boulenophrys sangzhiensis	99.39
SZJC-A4	male	RAG1-S	Boulenophrys sangzhiensis	99.77
SZJC-A4	male	RAG1-A	Boulenophrys sangzhiensis	99.02
SZJC-A4	male	16S	Boulenophrys sangzhiensis	98.78
SZJC-A4	male	16A	Boulenophrys sangzhiensis	99.69
SZJC-A5	female	RAG1-S	Boulenophrys sangzhiensis	99.86
SZJC-A5	female	RAG1-A	Boulenophrys sangzhiensis	99.02
SZJC-A5	female	16A	Boulenophrys sangzhiensis	98.78
SZJC-A5	female	16S	Boulenophrys sangzhiensis	99.39
SZJC-A6	male	RAG1-S	Boulenophrys sangzhiensis	99.45
SZJC-A6	male	RAG1-A	Boulenophrys sangzhiensis	99.55
SZJC-A6	male	16S	Boulenophrys sangzhiensis	99.39
SZJC-A6	male	16A	Boulenophrys sangzhiensis	99.09
SZJC-A7	male	RAG1-S	Boulenophrys sangzhiensis	99.56
SZJC-A7	male	RAG1-A	Boulenophrys sangzhiensis	99.13
SZJC-A7	male	16A	Boulenophrys sangzhiensis	98.78
SZJC-A7	male	16S	Boulenophrys sangzhiensis	99.39
SZJC-A8	male	RAG1-A	Boulenophrys sangzhiensis	99.55
SZJC-A8	male	RAG1-S	Boulenophrys sangzhiensis	99.23
SZJC-A8	male	16S	Boulenophrys sangzhiensis	99.39
SZJC-A8	male	16A	Boulenophrys sangzhiensis	99.09
SZJC-A9	male	RAG1-A	Boulenophrys sangzhiensis	99.67
SZJC-A9	male	RAG1-S	Boulenophrys sangzhiensis	99.89
SZJC-A9	male	16S	Boulenophrys sangzhiensis	99.09
SZJC-A9	male	16A	Boulenophrys sangzhiensis	98.79
SZJC-A10	male	RAG1-S	Boulenophrys sangzhiensis	99.67
SZJC-A10	male	RAG1-A	Boulenophrys sangzhiensis	99.78
SZJC-A10	male	16A	Boulenophrys sangzhiensis	99.39
SZJC-A10	male	16S	Boulenophrys sangzhiensis	99.09
SZJC-A11	male	RAG1-S	Boulenophrys sangzhiensis	99.67
SZJC-A11	male	RAG1-A	Boulenophrys sangzhiensis	99.89
SZJC-A11	male	16S	Boulenophrys sangzhiensis	98.79
SZJC-A11	male	16A	Boulenophrys sangzhiensis	99.09
SZJC-A12	male	RAG1-S	Boulenophrys sangzhiensis	99.89
SZJC-A12	male	RAG1-A	Boulenophrys sangzhiensis	99.13
SZJC-A12	male	16A	Boulenophrys sangzhiensis	98.79
SZJC-A12	male	16S	Boulenophrys sangzhiensis	99.08
SZJC-A13	male	RAG1-A	Boulenophrys sangzhiensis	99.45
SZJC-A13	male	RAG1-S	Boulenophrys sangzhiensis	99.13
SZJC-A13	male	16A	Boulenophrys sangzhiensis	99.39
SZJC-A13	male	16S	Boulenophrys sangzhiensis	99.38
SZJC-A14	male	RAG1-A	Boulenophrys sangzhiensis	99.89
SZJC-A14	male	RAG1-S	Boulenophrys sangzhiensis	99.01
SZJC-A14	male	16A	Boulenophrys sangzhiensis	99.39
SZJC-A14	male	16S	Boulenophrys sangzhiensis	98.48
SZJC-A15	male	RAG1-S	Boulenophrys sangzhiensis	99.89
SZJC-A15	male	RAG1-A	Boulenophrys sangzhiensis	99.01
SZJC-A15	male	16S	Boulenophrys sangzhiensis	99.09
SZJC-A15	male	16A	Boulenophrys sangzhiensis	99.69
SZJC-A16	male	RAG1-A	Boulenophrys sangzhiensis	99.89
SZJC-A16	male	RAG1-S	Boulenophrys sangzhiensis	99.89
SZJC-A16	male	16A	Boulenophrys sangzhiensis	99.09
SZJC-A16	male	16S	Boulenophrys sangzhiensis	99.38
SZJC-A17	male	RAG1-A	Boulenophrys sangzhiensis	99.89
SZJC-A17	male	RAG1-S	Boulenophrys sangzhiensis	99.34
SZJC-A17	male	16A	Boulenophrys sangzhiensis	99.08
SZJC-A17	male	16S	Boulenophrys sangzhiensis	99.08
SZJC-A18	male	RAG1-S	Boulenophrys sangzhiensis	99.78
SZJC-A18	male	RAG1-A	Boulenophrys sangzhiensis	98.39
SZJC-A18	male	16A	Boulenophrys sangzhiensis	99.39
SZJC-A18	male	16S	Boulenophrys sangzhiensis	97.03
SZJC-A19	male	RAG1-A	Boulenophrys sangzhiensis	99.89
SZJC-A19	male	RAG1-S	Boulenophrys sangzhiensis	99.66
SZJC-A19	male	16S	Boulenophrys sangzhiensis	99.39
SZJC-A19	male	16A	Boulenophrys sangzhiensis	99.39
SZJC-A20	male	RAG1-A	Boulenophrys sangzhiensis	99.23
SZJC-A20	male	RAG1-S	Boulenophrys sangzhiensis	99.78
SZJC-A20	male	16S	Boulenophrys sangzhiensis	99.69
SZJC-A20	male	16A	Boulenophrys sangzhiensis	98.48
SZJC-A21	female	RAG1-S	Boulenophrys sangzhiensis	99.78
SZJC-A21	female	RAG1-A	Boulenophrys sangzhiensis	99.56
SZJC-A21	female	16S	Boulenophrys sangzhiensis	99.69
SZJC-A21	female	16A	Boulenophrys sangzhiensis	99.38
SZJC-A22	female	RAG1-A	Boulenophrys sangzhiensis	99.78
SZJC-A22	female	RAG1-S	Boulenophrys sangzhiensis	99.78
SZJC-A22	female	16A	Boulenophrys sangzhiensis	99.69
SZJC-A22	female	16S	Boulenophrys sangzhiensis	99.09
SZJC-A23	female	RAG1-S	Boulenophrys sangzhiensis	99.56
SZJC-A23	female	RAG1-A	Boulenophrys sangzhiensis	99.23
SZJC-A23	female	16A	Boulenophrys sangzhiensis	99.39
SZJC-A23	female	16S	Boulenophrys sangzhiensis	99.09
SZJC-A24	female	RAG1-S	Boulenophrys sangzhiensis	99.45
SZJC-A24	female	RAG1-A	Boulenophrys sangzhiensis	99.12
SZJC-A24	female	16A	Boulenophrys sangzhiensis	99.39
SZJC-A24	female	16S	Boulenophrys sangzhiensis	98.8
SZJC-A25	female	RAG1-S	Boulenophrys sangzhiensis	99.78
SZJC-A25	female	RAG1-A	Boulenophrys sangzhiensis	99.23
SZJC-A25	female	16S	Boulenophrys sangzhiensis	97.6
SZJC-A25	female	16A	Boulenophrys sangzhiensis	99.38
SZJC-A26	female	RAG1-A	Boulenophrys sangzhiensis	99.45
SZJC-A26	female	RAG1-S	Boulenophrys sangzhiensis	99.78
SZJC-A26	female	16S	Boulenophrys sangzhiensis	99.69
SZJC-A26	female	16A	Boulenophrys sangzhiensis	98.48
SZJC-A27	female	RAG1-A	Boulenophrys sangzhiensis	99.34
SZJC-A27	female	RAG1-S	Boulenophrys sangzhiensis	99.66
SZJC-A27	female	16A	Boulenophrys sangzhiensis	99.39
SZJC-A27	female	16S	Boulenophrys sangzhiensis	99.39
SZJC-A28	male	RAG1-A	Boulenophrys sangzhiensis	99.89
SZJC-A28	male	RAG1-S	Boulenophrys sangzhiensis	99.23
SZJC-A28	male	16A	Boulenophrys sangzhiensis	99.39
SZJC-A28	male	16S	Boulenophrys sangzhiensis	99.69
SZJC-A29	female	RAG1-S	Boulenophrys sangzhiensis	99.45
SZJC-A29	female	RAG1-A	Boulenophrys sangzhiensis	99.23
SZJC-A29	female	16A	Boulenophrys sangzhiensis	99.39
SZJC-A29	female	16S	Boulenophrys sangzhiensis	99.39
SZJC-A30	male	RAG1-S	Boulenophrys sangzhiensis	99.67
SZJC-A30	male	RAG1-A	Boulenophrys sangzhiensis	99.67
SZJC-A30	male	16S	Boulenophrys sangzhiensis	99.39
SZJC-A30	male	16A	Boulenophrys sangzhiensis	99.7
SZJC-A31	female	RAG1-S	Boulenophrys sangzhiensis	99.34
SZJC-A31	female	RAG1-A
SZJC-A31	female	16A	Boulenophrys sangzhiensis	99.7
SZJC-A31	female	16S	Boulenophrys sangzhiensis	99.69
SZJC-A32	female	RAG1-S	Boulenophrys sangzhiensis	99.56
SZJC-A32	female	RAG1-A	Boulenophrys sangzhiensis	99.78
SZJC-A32	female	16A	Boulenophrys sangzhiensis	99.38
SZJC-A32	female	16S	Boulenophrys sangzhiensis	99.32
SZJC-A33	female	RAG1-A	Boulenophrys sangzhiensis	99.89
SZJC-A33	female	RAG1-S	Boulenophrys sangzhiensis	99.23
SZJC-A33	female	16S	Boulenophrys sangzhiensis	99.39
SZJC-A33	female	16A	Boulenophrys sangzhiensis	99.34
SZJC-A34	female	RAG1-A	Boulenophrys sangzhiensis	99.45
SZJC-A34	female	RAG1-S	Boulenophrys sangzhiensis	98.91
SZJC-A34	female	16S	Boulenophrys sangzhiensis	99.39
SZJC-A34	female	16A	Boulenophrys sangzhiensis	98.5
SZJC-A35	female	RAG1-S	Boulenophrys sangzhiensis	99.13
SZJC-A35	female	RAG1-A	Boulenophrys sangzhiensis	99.12
SZJC-A35	female	16S	Boulenophrys sangzhiensis	99.39
SZJC-A35	female	16A	Boulenophrys sangzhiensis	99.69
SZJC-A36	female	RAG1-S	Boulenophrys sangzhiensis	100
SZJC-A36	female	RAG1-A	Boulenophrys sangzhiensis	99.12
SZJC-A36	female	16A	Boulenophrys sangzhiensis	99.09
SZJC-A36	female	16S	Boulenophrys sangzhiensis	99.69
SZJC-A37	female	RAG1-A	Boulenophrys sangzhiensis	99.45
SZJC-A37	female	RAG1-S	Boulenophrys sangzhiensis	99.66
SZJC-A37	female	16A	Boulenophrys sangzhiensis	99.39
SZJC-A37	female	16S	Boulenophrys sangzhiensis	99.01
SZJC-A38	female	RAG1-A	Boulenophrys sangzhiensis	99.89
SZJC-A38	female	RAG1-S	Boulenophrys sangzhiensis	99.67
SZJC-A38	female	16S	Boulenophrys sangzhiensis	99.7
SZJC-A38	female	16A	Boulenophrys sangzhiensis	99.69
SZJC-A39	female	RAG1-A	Boulenophrys sangzhiensis	99.89
SZJC-A39	female	RAG1-S	Boulenophrys sangzhiensis	99.67
SZJC-A39	female	16S	Boulenophrys sangzhiensis	99.39
SZJC-A39	female	16A	Boulenophrys sangzhiensis	99.69
SZJC-A40	male	RAG1-A	Boulenophrys sangzhiensis	99.45
SZJC-A40	male	RAG1-S	Boulenophrys sangzhiensis	99.01
SZJC-A40	male	16S	Boulenophrys sangzhiensis	99.39
SZJC-A40	male	16A	Boulenophrys sangzhiensis	99.69

## Sheet: Table S3
The alignment statistics of the resequencing sample sequences against the genome of B. sangzhiensis
Sample	MapRate(%)	MapPERate(%)	ProperlyRate(%)	MapDifRate(%)	Coverage(%)	MeanDepth(X)	Depth1xCoverage(%)	Depth5xCoverage(%)	Depth10xCoverage(%)
A130	98.65	98.49	91.04	2.77	95.89	17.55	95.89	89.66	79.42
SZJC-A10	99.4	99.25	91.86	2.77	95.59	15.13	95.59	88.12	74.18
SZJC-A11	99.19	99.03	90.85	3.01	95.5	14.99	95.5	87.33	72.12
SZJC-A12	99.28	99.12	90.28	3.18	95.67	16.95	95.67	88.65	77.09
SZJC-A13	98.65	98.49	90.21	3.15	96.21	17.68	96.21	89.75	78.54
SZJC-A14	99.29	99.12	90.92	2.98	95.86	15.34	95.86	88.33	74.54
SZJC-A15	99.1	98.94	91.02	2.97	96.23	17.89	96.23	89.72	78.93
SZJC-A16	98.96	98.8	90.37	3.03	95.77	14.99	95.77	87.56	71.87
SZJC-A17	99.09	98.94	90.84	3.05	96.08	18.54	96.08	89.91	80.1
SZJC-A18	99.08	98.93	91.05	2.87	96.07	19.13	96.07	90.04	80.8
SZJC-A19	99.13	98.97	90.77	2.9	95.85	17.12	95.85	89.18	78.01
SZJC-A2	99.6	99.45	91	3.06	95.98	14.94	95.98	88.41	73.53
SZJC-A20	99.18	99.03	91.03	2.87	95.81	17.43	95.81	88.83	77.6
SZJC-A21	99.35	99.17	90.86	2.9	95.29	14.38	95.29	86.34	69.8
SZJC-A22	98.93	98.76	90.84	2.82	95.63	15.38	95.63	88.05	74.16
SZJC-A23	99.46	99.3	90.87	3.01	95.35	15.18	95.35	87.58	73.53
SZJC-A24	99.45	99.28	89.83	3.06	96.08	14.97	96.08	88.43	72.93
SZJC-A25	99.21	99.02	90.74	3.06	96.14	14.92	96.14	88.48	73.89
SZJC-A26	99.37	99.23	92.01	2.7	96.29	17.1	96.29	89.65	77.36
SZJC-A27	99.49	99.34	91.19	2.98	96.37	17.68	96.37	90.11	79.34
SZJC-A28	99.18	99.02	91.17	2.83	96.21	14.04	96.21	87.97	71.01
SZJC-A29	99.52	99.36	91.06	2.99	96.09	15.36	96.09	88.61	74.33
SZJC-A3	99.23	99.09	91.24	2.92	95.96	19.11	95.96	89.89	80.31
SZJC-A30	99.49	99.3	88.16	3.5	96.07	15.51	96.07	88.51	74.4
SZJC-A31	99.42	99.24	90.88	3.02	95.89	14.65	95.89	88.04	73.15
SZJC-A32	99.48	99.32	91.09	3	96.17	16.44	96.17	89.26	76.81
SZJC-A33	99.5	99.31	88.22	3.1	96.35	14.73	96.35	88.94	73.32
SZJC-A34	99.46	99.3	91.7	2.78	96.57	19.31	96.57	90.98	81.92
SZJC-A35	99.46	99.3	91.28	2.88	96.03	15.49	96.03	88.8	75.34
SZJC-A36	99.27	99.1	90.82	3.07	96.4	16.17	96.4	89.52	76.97
SZJC-A37	99.5	99.3	87.16	3.46	96.01	14.76	96.01	88.44	73.39
SZJC-A38	99.29	99.12	90.82	3.07	96.41	17.27	96.41	90.06	79.13
SZJC-A39	99.23	99.06	91.58	2.72	96.02	15.44	96.02	88.6	74.52
SZJC-A4	99.35	99.2	91.22	2.97	95.57	14.87	95.57	87.72	72.81
SZJC-A40	99.41	99.25	91.08	2.91	96.4	18.92	96.4	90.62	81.42
SZJC-A5	98.93	98.76	91.15	2.75	95.43	13.72	95.43	86.9	70.01
SZJC-A6	99.35	99.18	90.78	3.1	95.67	16.39	95.67	88.45	75.85
SZJC-A7	99.05	98.88	90.86	2.88	95.32	13.85	95.32	86.44	69.2
SZJC-A8	99.5	99.33	91.25	2.92	95.46	14.85	95.46	87.32	72.26
SZJC-A9	99.21	99.06	91.65	2.68	96.12	15.85	96.12	88.93	75.62
Note:
MapRate (%) refers to proportion of reads aligned to the reference genome.
MapPERate (%) refers to proportion of paired-end reads where both mates are mapped to the reference genome.
ProperlyRate (%) refers to proportion of reads correctly aligned to the reference sequence, with proper insert size and orientation.

## Sheet: Table S4
Library data statistics of SMRT sequencing by using the PacBio sequencing platform
Sample name	CCS reads number	CCS reads base (bp)	Average CCS reads length (bp)	CCS reads N50 (bp)	GC Content (%)
B. sangzhiensis	5055640	85393946244	16890.8	17372	42.76

## Sheet: Table S5
Assembly result of HiFiasm
Mode	Total length (bp)	Total number	Total number (>= 2 kb)	max length(bp)	N50 (bp)	N90 (bp)	GC content(%)
hifiasm	3084590420	1182	1182	116156333	24654204	2428066	43.11
hifiasm+purge_haplotigs	2873347963	477	477	116156333	30615464	4602257	43.01

## Sheet: Table S6
Mapping statistics of short-read and PacBio HiFi read alignments to the assembled genome
Reads	Mapping rate(%)	Paired mapping rate(%)	Average sequencing depth	Coverage(%)	Coverage at least 4X(%)	Coverage at least 10X(%)	Coverage at least 20X(%)
Illumina short reads	99.29	95.22	58.46	99.74	99.18	98.05	95.2
PacBio Hifi reads	99.93		28.79	99.98	99.88	97.65	78.94

## Sheet: Table S7
Statistics on homozygous rate and heterozygous rate
Sample	Homozygous SNP rate(%)	Homozygous InDel rate(%)	Heterozygous SNP rate(%)	Heterozygous InDel rate(%)
B. sangzhiensis	0	0.002	0.428	0.098

## Sheet: Table S8
B. sangzhiensis assembly completeness of genome
Type	Proteins	Percentage(%)
Complete BUSCOs (C)	922	96.6
Complete and single-copy BUSCOs (S)	892	93.5
Complete and duplicated BUSCOs (D)	30	3.1
Fragmented BUSCOs (F)	17	1.8
Missing BUSCOs (M)	15	1.6
Total BUSCO groups searched	922	100

## Sheet: Table S9
B. sangzhiensis genome assembly statistics:
Mode	Sequence length (bp)	Sequence number	Contig N50 (bp)	Scaffold N50 (bp)	Longest scaffold	N50 Contig Number	N50 Scaffold Number	Contig number (%)	Contig length (%)	Contig >100kb number (%)	Contig >100kb length (%)	GC content(%)	Q20(%)	Q30(%)
raw	2873347963	477	30615464	30615464								43.01
Hi-C	2779238705	144	29959799	335289109	502501353	28	4	69.62	99.32	89.57	99.5	44.27	97.81	92.68
Hi-C chr	2760373497	13	29959799	33528910

## Sheet: Table S10
The statistics on repeat annotation of B. sangzhiensis genome
Type	Repeat Size	% of genome
Trf	309722981	11.14
Repeatmasker	483800334	17.41
Proteinmask	314299930	11.31
De novo	1624462345	58.45
Total	1885757865	67.85
	Repbase TEs		TE protiens		De novo		Combined TEs
Type	Length (Bp)	% in genome	Length (Bp)	% in genome	Length (Bp)	% in genome	Length (Bp)	% in genome
DNA	220945082	7.95	84433635	3.04	324706828	11.68	409673500	14.74
LINE	164913919	5.93	133657902	4.81	130785598	4.71	248213812	8.93
SINE	1338945	0.05	0	0	6519154	0.23	7777360	0.28
LTR	97366204	3.5	96282913	3.46	899237471	32.36	929018042	33.43
Satellite	10686374	0.38	0	0	3728975	0.13	14172906	0.51
Simple_repeat	0	0	0	0	630462	0.02	630462	0.02
Other	3303	0	0	0	0	0	3303	0
Unknown	3582288	0.13	201	0	407155982	14.65	409869528	14.75
Total	483800334	17.41	314299930	11.31	1620102908	58.29	1815743192	65.33

[truncated: 8 more sheets: Table S11, Table S12, Table S13, Table S14, Table S15, Table S16, Table S17, Table S18]
